# Supplementary material for: The GARD Prebiotic Reproduction Model Described in Order and Complexity
Source: Life (Basel). 2024 Feb 21;14(3):288. doi: 10.3390/life14030288 (PMC10971654; doi:10.3390/life14030288)
Supplement: Supplementary file 1 [file life-14-00288-s001.zip]

Archive with 1 entries (1 files):
- life-2872091-supplementary.pdf
